# Supplementary material for: From Batch to Pilot: Scaling Up Arsenic Removal with an Fe-Mn-Based Nanocomposite
Source: Nanomaterials (Basel). 2025 Jul 16;15(14):1104. doi: 10.3390/nano15141104 (PMC12300050; doi:10.3390/nano15141104)
Supplement: Supplementary file 1 [file nanomaterials-15-01104-s001.zip]

Archive with 1 entries (1 files):
- nanomaterials-3736973-supplementary.pdf
